# Supplementary material for: Fibroblast Diversity and Epigenetic Regulation in Cardiac Fibrosis
Source: Int J Mol Sci. 2024 May 30;25(11):6004. doi: 10.3390/ijms25116004 (PMC11172550; doi:10.3390/ijms25116004)
Supplement: Supplementary file 1 [file ijms-25-06004-s001.zip]

Archive with 1 entries (1 files):
- ijms-3022438-supplementary.pdf
